# Supplementary material for: A Novel Mutation in the ADAMTS10 Associated with Weil–Marchesani Syndrome with a Unique Presentation of Developed Membranes Causing Severe Stenosis of the Supra Pulmonic, Supramitral, and Subaortic Areas in the Heart
Source: Int J Mol Sci. 2023 May 16;24(10):8864. doi: 10.3390/ijms24108864 (PMC10219133; doi:10.3390/ijms24108864)
Supplement: Supplementary file 1 [file ijms-24-08864-s001.zip]

Archive with 1 entries (1 files):
- ijms-2375138-supplementary.pdf
